# Supplementary material for: Investigation of the Exometabolomic Profiles of Rat Islets of Langerhans Cultured in Microfluidic Biochip
Source: Metabolites. 2022 Dec 15;12(12):1270. doi: 10.3390/metabo12121270 (PMC9786643; doi:10.3390/metabo12121270)
Supplement: Supplementary file 1 [file metabolites-12-01270-s001.zip]

Archive with 6 entries (6 files):
- Supplementary experimental procedures.docx
- Supplementary figures-table.docx
- Table S2_raw data_statistic analysis-BC and PT control.xlsx
- Table S3_raw data_enrichment analysis-BC and PT control.xlsx
- Table S4_raw dat_statistic analysis-drugs exposure.xlsx
- Table S5_raw data_enrichment analysis-drugs exposure.xlsx
