# Supplementary material for: Investigation of the Exometabolomic Profiles of Rat Islets of Langerhans Cultured in Microfluidic Biochip
Source: Metabolites. 2022 Dec 15;12(12):1270. doi: 10.3390/metabo12121270 (PMC9786643; doi:10.3390/metabo12121270)
Supplement: Supplementary file 1 [file metabolites-12-01270-s001.zip › Table S2_raw data_statistic analysis-BC and PT control.xlsx]

## Sheet: BC_d3 vs. PT_d3   
BC_d3 vs. PT_d3
	FC (BC/PT)	P value	VIP scores
Caprylic ac	4.0339	0.00052321	1.7719
Lactic ac	0.76617	0.00066871	1.68245
Malic ac	0.65079	0.0018874	1.69456
Capric ac	2.4109	0.0018962	1.71118
Hexanoic ac	2.3812	0.0022001	1.6514
Cholesterol	0.69854	0.010032	1.50419
Serine	0.94331	0.012582	1.49764
Phosphoric acid	0.9115	0.013603	1.41264
Cystine	0.84012	0.013873	1.50576
Galactitol	0.6702	0.014798	1.46537
Pantothenic ac	0.44952	0.016882	1.40736
Threitol	0.88343	0.018929	1.4108
n-acetylneuraminic ac	0.79958	0.019118	1.3734
Glucose	1.2408	0.025158	1.38628
Alpha ketoglutaric ac	0.34462	0.037425	1.42706
Succinic ac	0.85189	0.038959	1.29318
Tagatose	0.91245	0.039037	1.25872
Melibiose	0.75243	0.042201	1.28588
Citric ac	0.77753	0.042861	1.41775
Pyruvic ac	0.37517	0.047091	1.40628
Beta-gentiobiose	0.51779	0.047714	1.20359
Benzoic ac	2.1207	0.04807	1.31067
4-aminobenzoic ac	0.90955	0.050891	1.19857
Sorbitol	0.87995	0.057019	1.19941
1-methyl nicotinamide	0.47316	0.057733	1.19555
Xanthine	0.80946	0.057822	1.2272
GABA	0.58489	0.058578	1.32852
Hypoxanthine	0.85887	0.060026	1.15633
Uracil	0.89558	0.065448	1.25369
Lauric ac	2.7879	0.065864	1.25301
Galacturonic acid	0.89607	0.07062	1.15058
Beta-alanine	0.78866	0.080902	1.12872
Pyridoxine	1.1936	0.095366	1.1767
Threonic ac	0.88906	0.1014	1.09118
Proline	0.66196	0.10931	1.16714
Cysteinylglycine	0.79367	0.11457	1.06027
Glycerol 1-phosphate	0.83714	0.12168	1.08239
Threonine	0.85105	0.12197	1.06632
Urea	0.84938	0.12653	0.987663
Palmitic ac	1.3672	0.13138	1.08682
Xylulose	1.0672	0.13378	1.0264
L-pyroglutamic ac	1.1048	0.13801	1.04194
Nicotinic ac	6.506	0.13846	1.01619
Glutamic ac	0.5367	0.14008	1.06794
Beta-hydroxyisovalerate	0.7857	0.14139	0.936936
Myristic ac	2.1099	0.14243	1.03711
Salicylic ac	1.9796	0.15051	1.05735
Ribose	0.88823	0.15643	0.947956
Glycine	0.84415	0.15966	0.993573
Arabinose	0.88941	0.16915	0.936749
Hippuric ac	0.85188	0.17299	0.900069
Lysine	0.8493	0.17771	1.00215
Kynurenine	0.90375	0.20843	0.861454
Trans-13-octadecenoic ac	0.85997	0.21169	0.833279
Trans-4-hydroxyproline	0.70231	0.21188	0.859973
Glycolic ac	1.3915	0.21281	0.85281
Myo-inositol	1.0779	0.21372	0.906201
Aspartic ac	0.81246	0.23941	0.83668
Citramalic ac	1.0962	0.2508	0.841285
Histidine	0.81579	0.28654	0.81651
Glyceric ac	0.91974	0.28983	0.723329
Phenylalanine	0.79315	0.30955	0.721105
Alanine	0.86794	0.31599	0.725782
Methionine sulfoxide	1.1165	0.31882	0.702253
Glutamine	0.77345	0.35196	0.733241
Cysteine	2.7783	0.36289	0.669029
Allantoin	0.83076	0.36295	0.682683
Ornithine	0.83843	0.37063	0.736126
Norvaline (valine)	0.90684	0.37411	0.688763
Stearic ac	1.1749	0.40263	0.681531
Mannose (gluconic ac lactone)	0.79007	0.40867	0.580135
Glutaric ac	1.3243	0.41493	0.600295
Citrulline	0.80783	0.41901	0.64194
Uric ac	0.80359	0.42259	0.586678
Eicosapentaenoic ac	2.2953	0.42565	0.669635
Tyrosine	0.97355	0.42643	0.666031
Methionine	1.3623	0.43663	0.576316
Fructose	0.97059	0.44824	0.458825
Uridine	1.3934	0.45649	0.610648
Triethanolamine	1.8554	0.47937	0.524732
Xylitol	0.94107	0.51342	0.406301
Heptadecanoic ac	1.2232	0.5186	0.544594
Adipic ac	1.1221	0.53462	0.480226
2-phenylacetamide	1.1986	0.55145	0.461187
Glucosaminic ac	0.86377	0.58047	0.374435
Tryptophan	0.98698	0.58618	0.386738
Galactonic ac	1.837	0.60109	0.414588
Oleic acid	1.1438	0.6476	0.374302
Asparagine	0.76835	0.67409	0.35136
Glycerol	1.0871	0.70829	0.343509
Isoleucine	1.0074	0.73812	0.354488
Trehalose (maltose)	1.4964	0.75167	0.256547
3-phosphoglycerate	1.2261	0.75356	0.339161
Deoxyglucose	0.91812	0.75555	0.326641
Arachidic ac	0.9495	0.8317	0.0906846
Azelaic ac	1.0377	0.83909	0.119217
Valine	0.95389	0.87352	0.0772135
Leucine	1.0065	0.96402	0.209379
Creatinine	0.99556	0.99232	0.0281305
Oxalic ac	0.99811	0.9953	0.0466586

## Sheet:     BC_d5 vs. PT_d5 
BC_d5 vs. PT_d5
	FC (BC/PT)	P value	VIP scores
Tryptophan	1.495	0.00019802	1.96124
Pyruvic ac	8.0287	0.00027214	1.96129
Norvaline (valine)	1.7847	0.00052752	1.88706
Tyrosine	1.6259	0.0007586	1.90318
Lysine	1.8436	0.0023373	1.79367
Pyridoxine	1.7349	0.0066479	1.75227
Threonine	1.9112	0.007998	1.73278
4-aminobenzoic ac	0.83757	0.0081018	1.70156
Xylulose	1.516	0.0082419	1.69776
Isoleucine	1.3523	0.0083158	1.71041
Ribose	1.7151	0.0093188	1.65919
Phosphoric acid	0.50505	0.010256	1.68474
Citramalic ac	2.4378	0.010894	1.7166
Capric ac	1.7454	0.014143	1.5573
Serine	1.1994	0.015457	1.65838
Caprylic ac	2.0102	0.02163	1.5592
Alpha ketoglutaric ac	2.1892	0.040703	1.37
Methionine sulfoxide	0.65202	0.044002	1.38989
GABA	0.52078	0.05772	1.40684
Arabinose	0.70427	0.069886	1.29818
1-methyl nicotinamide	0.56934	0.075753	1.36623
Glycine	1.6367	0.087746	1.23908
Glyceric ac	0.63231	0.098531	1.18488
Glutamine	1.529	0.10947	1.15999
n-acetylneuraminic ac	0.60724	0.10993	1.19584
Salicylic ac	0.29142	0.11918	1.06236
Histidine	1.5039	0.11942	1.10778
Nicotinic ac	1.6225	0.12519	1.16147
Valine	3.3507	0.13024	1.15735
Pantothenic ac	0.68346	0.13614	1.18662
Galactonic ac	0.24596	0.15287	1.18535
Urea	0.87869	0.16672	1.09164
L-pyroglutamic ac	1.302	0.16741	1.12391
Galactitol	0.67983	0.17064	1.09079
Triethanolamine	4.5003	0.19511	0.987309
Lauric ac	1.6938	0.19796	1.01282
Palmitic ac	1.5356	0.21077	0.986575
Mannose (gluconic ac lactone)	0.6683	0.2177	0.936793
Beta-gentiobiose	0.65901	0.2194	1.00847
Eicosapentaenoic ac	0.48798	0.22317	0.869948
Phenylalanine	1.4437	0.22604	1.01706
Benzoic ac	0.65354	0.23644	0.823675
Alanine	1.6054	0.2615	0.931439
Stearic ac	1.6702	0.26347	0.895471
Fructose	1.0532	0.2685	0.804255
Kynurenine	0.80577	0.27301	0.9072
Uric ac	1.7433	0.28421	0.71469
3-phosphoglycerate	2.0909	0.29251	0.819529
Leucine	4.6863	0.29513	0.866633
Glycerol	1.62	0.30234	0.841976
Melibiose	0.76239	0.31754	0.809521
Oleic acid	1.4414	0.34007	0.793123
Glucosaminic ac	0.78523	0.3445	0.789965
Heptadecanoic ac	1.5084	0.34505	0.78704
Adipic ac	3.5672	0.35578	0.616407
Glycerol 1-phosphate	0.79262	0.38639	0.701911
Galacturonic acid	1.1348	0.39201	0.63437
Cholesterol	0.73628	0.39912	0.682175
Beta-alanine	1.1555	0.40031	0.662108
Arachidic ac	1.6582	0.40517	0.691702
Trans-13-octadecenoic ac	1.3223	0.41176	0.656493
Creatinine	1.333	0.41989	0.565947
Myristic ac	1.3393	0.44459	0.655419
Cystine	1.0579	0.46535	0.493026
Trans-4-hydroxyproline	0.74845	0.46918	0.493246
Azelaic ac	1.4019	0.47185	0.536059
Glutaric ac	1.4826	0.47666	0.622937
Xanthine	0.87264	0.47859	0.56115
Methionine	1.5511	0.4891	0.504137
Lactic ac	0.93113	0.51489	0.656267
Trehalose (maltose)	0.54617	0.58343	0.498974
Threitol	1.0297	0.61407	0.337591
Sorbitol	0.94336	0.61531	0.449417
Proline	1.3557	0.61747	0.43388
Myo-inositol	1.0323	0.64023	0.436154
Aspartic ac	0.84361	0.6474	0.259805
Glycolic ac	1.0491	0.66062	0.318199
Tagatose	0.97995	0.67539	0.455872
Threonic ac	0.96161	0.68021	0.372329
Asparagine	0.83456	0.68766	0.449144
Glucose	1.0416	0.69851	0.441881
Ornithine	1.073	0.70489	0.212832
Citric ac	0.9569	0.71328	0.383039
Hypoxanthine	0.9566	0.73877	0.365052
Succinic ac	1.0251	0.75516	0.169829
Allantoin	0.96009	0.75635	0.452883
Hexanoic ac	1.1207	0.76409	0.333263
Uracil	0.97543	0.78195	0.23664
Oxalic ac	1.0993	0.81575	0.188986
Glutamic ac	1.0734	0.83188	0.0489476
2-phenylacetamide	1.0612	0.83641	0.113498
Cysteine	0.8627	0.86791	0.22848
Malic ac	0.97995	0.87253	0.224182
Citrulline	1.0298	0.90714	0.0168992
Hippuric ac	0.98077	0.93557	0.0855897
Uridine	1.0372	0.9464	0.132025
Cysteinylglycine	0.97271	0.95032	0.0976368
Deoxyglucose	1.016	0.95614	0.0500141
Beta-hydroxyisovalerate	1.0053	0.96492	0.0123002
Xylitol	0.99643	0.98038	0.0961622

## Sheet: BC_d3 vs. BC_d5    
BC_d3 vs. BC_d5
	FC (d5/d3)	P value	VIP scores
Pyruvic ac	14.412	2.6906e-05	1.97828
Tryptophan	1.4045	3.0226e-05	1.98154
Norvaline (valine)	1.908	6.5253e-05	1.96208
4-aminobenzoic ac	0.78583	0.00018423	1.90734
Tyrosine	1.5846	0.00019858	1.91378
Lysine	1.8141	0.00047948	1.85039
Alpha ketoglutaric ac	3.3376	0.0011915	1.81687
Threonine	1.8918	0.0027201	1.72918
Citramalic ac	2.304	0.0057095	1.65291
Isoleucine	1.2782	0.0058856	1.6522
Phosphoric acid	0.53366	0.0068031	1.64397
Caprylic ac	0.56985	0.0073005	1.63557
Pyridoxine	1.5326	0.011842	1.57618
GABA	0.38738	0.013007	1.60553
Deoxyglucose	1.8584	0.013662	1.53683
Ribose	1.2962	0.016211	1.50804
Serine	1.1454	0.020543	1.47122
Methionine sulfoxide	0.72232	0.023428	1.46359
Histidine	1.803	0.023877	1.46383
Glycine	1.8515	0.026052	1.45027
Myristic ac	0.44887	0.049336	1.35991
Succinic ac	1.2056	0.051007	1.30568
Threitol	1.1279	0.053407	1.30336
Benzoic ac	0.50576	0.056809	1.30876
Capric ac	0.72466	0.061673	1.2891
Valine	3.9263	0.070927	1.23758
Lauric ac	0.50061	0.081935	1.22524
Hexanoic ac	0.66625	0.084287	1.20953
Salicylic ac	0.47136	0.087847	1.20307
Nicotinic ac	0.15805	0.09397	1.16028
Xylulose	1.1483	0.099409	1.145
Glutamine	1.6343	0.099851	1.15828
Beta-hydroxyisovalerate	1.2264	0.16376	0.998021
Glycerol 1-phosphate	0.73767	0.19314	0.942402
Urea	0.90676	0.19576	0.93043
Glycolic ac	0.7335	0.19595	0.931992
Creatinine	1.7236	0.20001	0.93655
Aspartic ac	0.70121	0.20325	0.934852
Myo-inositol	0.91392	0.2163	0.873464
Galactonic ac	0.035681	0.21981	0.885354
Glutaric ac	2.0231	0.22218	0.888709
Eicosapentaenoic ac	0.23032	0.225	0.84474
Citric ac	0.88932	0.22924	0.868211
Leucine	4.5621	0.23842	0.851251
Lactic ac	1.1206	0.24407	0.855732
Fructose	1.0523	0.24453	0.845106
Glucose	0.88555	0.24555	0.864257
Methionine	1.8843	0.26983	0.817105
Trehalose (maltose)	0.017929	0.29684	0.755606
Proline	1.9801	0.29685	0.756337
Arabinose	0.8664	0.31576	0.737826
Phenylalanine	1.2749	0.32993	0.712117
Adipic ac	2.7573	0.34972	0.675774
Allantoin	1.1894	0.35179	0.706702
Alanine	1.3594	0.35194	0.685246
Beta-alanine	1.1481	0.36896	0.620407
Uric ac	1.4435	0.37895	0.635218
Trans-4-hydroxyproline	0.75155	0.38262	0.683901
Glycerol	1.3858	0.38757	0.644643
Pantothenic ac	1.4368	0.39125	0.627737
Malic ac	1.1107	0.43593	0.568784
Trans-13-octadecenoic ac	1.245	0.44569	0.5959
Palmitic ac	0.83821	0.44927	0.552944
Tagatose	1.0367	0.46707	0.541656
L-pyroglutamic ac	1.1143	0.46922	0.548196
Oleic acid	0.78386	0.47779	0.497142
Citrulline	1.1898	0.47999	0.532956
Hypoxanthine	1.0959	0.49179	0.521085
Xanthine	0.89427	0.49332	0.502303
Uracil	0.94534	0.50085	0.514972
Cysteinylglycine	1.3613	0.50415	0.498238
Xylitol	1.0862	0.55012	0.474156
Glutamic ac	1.2377	0.57811	0.425145
Galacturonic acid	1.0677	0.6047	0.405847
Ornithine	1.0972	0.60724	0.376958
Beta-gentiobiose	1.2657	0.61254	0.375044
Mannose (gluconic ac lactone)	0.85846	0.62143	0.340097
Glyceric ac	0.95531	0.62337	0.369315
n-acetylneuraminic ac	0.87838	0.62612	0.377022
Threonic ac	1.042	0.63363	0.36052
Asparagine	1.2401	0.69234	0.297529
Uridine	0.82336	0.69644	0.330899
Cysteine	1.2964	0.73197	0.269437
Cholesterol	0.89362	0.7378	0.242478
Heptadecanoic ac	0.93163	0.77716	0.209819
Sorbitol	1.0305	0.77757	0.220062
1-methyl nicotinamide	1.1623	0.78309	0.197738
Triethanolamine	0.83016	0.79086	0.166282
Oxalic ac	0.90145	0.8003	0.193282
Hippuric ac	1.0526	0.81284	0.188759
2-phenylacetamide	1.0505	0.84919	0.159139
Cystine	0.98998	0.85777	0.167306
Melibiose	1.042	0.87872	0.111891
Stearic ac	0.96037	0.89074	0.0765872
Arachidic ac	1.0572	0.89459	0.124741
Kynurenine	0.98098	0.91558	0.071045
Glucosaminic ac	0.97497	0.92714	0.0787697
Galactitol	1.0268	0.93179	0.0477946
3-phosphoglycerate	0.98948	0.98324	0.0406142
Azelaic ac	1.0072	0.9834	0.0398372

## Sheet: PT_d3 vs. PT_d5
PT_d3 vs. PT_d5
	FC (d5/d3)	P value	VIP scores
Malic ac	0.73764	0.0064704	1.96561
Trehalose (maltose)	0.049123	0.0080345	1.9439
Serine	0.90083	0.010302	1.91263
Galacturonic acid	0.84314	0.013337	1.87324
Cystine	0.78618	0.016234	1.84024
GABA	0.43507	0.021662	1.79423
4-aminobenzoic ac	0.85336	0.022112	1.79088
Uracil	0.86796	0.027001	1.75087
Citric ac	0.72261	0.043403	1.65317
Ribose	0.6713	0.04781	1.63025
Galactonic ac	0.26649	0.05876	1.57977
Xylulose	0.80835	0.061727	1.56671
Oleic acid	0.62203	0.061781	1.56625
Glycerol 1-phosphate	0.7791	0.079169	1.49472
Beta-alanine	0.78358	0.105	1.40841
Glutaric ac	1.8071	0.10523	1.40582
Alanine	0.73494	0.1473	1.29014
Aspartic ac	0.67531	0.15468	1.2726
Xanthine	0.82952	0.15984	1.25124
Trans-13-octadecenoic ac	0.80972	0.16324	1.24837
Benzoic ac	1.6412	0.16503	1.24195
1-methyl nicotinamide	0.96594	0.17687	1.2154
Arachidic ac	0.60537	0.17951	1.21117
Salicylic ac	3.2019	0.18054	1.20698
Tryptophan	0.92722	0.18652	1.19388
Stearic ac	0.67558	0.1971	1.17502
Phenylalanine	0.70038	0.20157	1.15972
Glutamic ac	0.61889	0.21284	1.13376
Alpha ketoglutaric ac	0.52542	0.22048	1.11553
Uric ac	0.66538	0.22318	1.11341
Threonine	0.84241	0.22343	1.11602
Deoxyglucose	1.6795	0.23542	1.08346
Cholesterol	0.84781	0.2371	1.07851
Glyceric ac	1.3896	0.23909	1.0806
Methionine sulfoxide	1.2368	0.25061	1.05768
Azelaic ac	0.74556	0.2508	1.05435
Palmitic ac	0.7463	0.2525	1.06023
Lysine	0.83575	0.26625	1.02454
Myo-inositol	0.9543	0.26636	1.02953
Kynurenine	1.1003	0.27445	1.01339
Lactic ac	0.92205	0.27596	1.01366
Urea	0.87651	0.27744	1.01049
Tagatose	0.96531	0.28685	0.987868
Trans-4-hydroxyproline	0.70522	0.31124	0.944664
Glutamine	0.82672	0.3137	0.940644
Pyridoxine	1.0544	0.33507	0.896646
Triethanolamine	0.34227	0.34154	0.888206
Isoleucine	0.95228	0.34255	0.892902
Cysteine	4.1751	0.34634	0.889191
Tyrosine	0.9488	0.34645	0.884257
n-acetylneuraminic ac	1.1566	0.3522	0.874561
Pantothenic ac	0.94502	0.36019	0.857506
Oxalic ac	0.81848	0.36912	0.840832
Glucose	1.0549	0.37086	0.84958
L-pyroglutamic ac	0.9456	0.39768	0.802674
Methionine	1.6549	0.41212	0.781887
Hexanoic ac	1.4156	0.41891	0.755175
Pyruvic ac	0.67343	0.43662	0.73548
Ornithine	0.85738	0.44791	0.719792
Fructose	0.96979	0.45053	0.720079
Threitol	0.96768	0.45089	0.714412
Phosphoric acid	0.96312	0.46673	0.695282
Creatinine	1.2873	0.46905	0.695951
Arabinose	1.0942	0.4835	0.671195
Hippuric ac	0.91428	0.4885	0.658142
Cysteinylglycine	1.1107	0.48855	0.657889
Nicotinic ac	0.63373	0.50899	0.638351
Sorbitol	0.96128	0.53164	0.597566
3-phosphoglycerate	0.58023	0.54661	0.587372
Adipic ac	0.86734	0.57794	0.532846
Heptadecanoic ac	0.7555	0.59555	0.512804
Myristic ac	0.70715	0.59862	0.516688
Threonic ac	0.96335	0.60956	0.488352
2-phenylacetamide	1.1866	0.61121	0.489168
Citramalic ac	1.0361	0.69581	0.380533
Glycolic ac	0.97294	0.70732	0.357382
Caprylic ac	1.1435	0.70797	0.354477
Lauric ac	0.824	0.74473	0.316221
Beta-hydroxyisovalerate	0.95845	0.75097	0.310519
Glycine	0.9549	0.75199	0.299402
Glucosaminic ac	1.0725	0.75935	0.28909
Valine	1.1178	0.77171	0.283645
Hypoxanthine	0.98397	0.77878	0.272273
Xylitol	1.0259	0.7838	0.256915
Glycerol	0.93003	0.78688	0.265268
Citrulline	0.93334	0.79804	0.245564
Uridine	1.1061	0.79919	0.248452
Asparagine	1.1418	0.8004	0.245823
Norvaline (valine)	0.96949	0.80081	0.248339
Melibiose	1.0284	0.80912	0.240697
Galactitol	1.0123	0.83099	0.210975
Allantoin	1.0292	0.83515	0.203885
Eicosapentaenoic ac	1.0833	0.87432	0.156382
Proline	0.96685	0.87729	0.146117
Histidine	0.97801	0.91678	0.101542
Leucine	0.97987	0.91921	0.0993887
Mannose (gluconic ac lactone)	1.0149	0.95846	0.0527145
Beta-gentiobiose	0.99446	0.9706	0.0280066
Succinic ac	1.0019	0.97119	0.0377901
Capric ac	1.001	0.9952	0.00271191
