# Supplementary material for: Investigation of the Exometabolomic Profiles of Rat Islets of Langerhans Cultured in Microfluidic Biochip
Source: Metabolites. 2022 Dec 15;12(12):1270. doi: 10.3390/metabo12121270 (PMC9786643; doi:10.3390/metabo12121270)
Supplement: Supplementary file 1 [file metabolites-12-01270-s001.zip › Table S3_raw data_enrichment analysis-BC and PT control.xlsx]

## Sheet:  BC_d3 vs. PT_d3    
BC_d3 vs. PT_d3
Pathways	hits	Metabolites in the pathway (modulated metabolites)	P value
Gluconeogenesis	6	Biotin; D-Glucose; Fructose 6-phosphate; L-Lactic acid; Oxoglutaric acid; Oxalacetic acid; Pyruvic acid; Phosphoenolpyruvic acid; Beta-D-Glucose; Adenosine triphosphate; Magnesium; Hydrogen carbonate; Malic acid; 3-Phosphoglyceric acid; NAD; Fructose 1,6-bisphosphate; D-Glyceraldehyde 3-phosphate; Guanosine diphosphate; Glyceric acid 1,3-biphosphate; Guanosine triphosphate; 2,3-Diphosphoglyceric …	3.85e-05		The reconstitution of enrichment analysis can be
Warburg Effect	7	Biotin; Ammonia; Citric acid; D-Glucose; Fructose 6-phosphate; Fumaric acid; L-Glutamic acid; L-Malic acid; L-Lactic acid; Isocitric acid; Oxoglutaric acid; NADP; NADPH; Oxalacetic acid; Pyruvic acid; Succinic acid; Phosphoenolpyruvic acid; Adenosine triphosphate; Magnesium; Potassium; Hydrogen carbonate; D-Ribulose 5-phosphate; L-Glutamine; 3-Phosphoglyceric acid; Xylulose 5-phosphate; NAD; Lipo…	8.13e-05		performed using the list of metabolites (P<0.05)
Glucose-Alanine Cycle	3	Ammonia; D-Glucose; L-Glutamic acid; L-Alanine; Oxoglutaric acid; NADP; NADPH; Pyruvic acid; NAD; NADH; Pyridoxal 5'-phosphate; Water; Hydrogen Ion	0.00187		in supplementary file 3 and Metaboanalyst
Citric Acid Cycle	4	Biotin; cis-Aconitic acid; Citric acid; Fumaric acid; L-Malic acid; Isocitric acid; Oxoglutaric acid; Oxalacetic acid; Pyruvic acid; Succinic acid; Adenosine triphosphate; Magnesium; Hydrogen carbonate; NAD; Lipoamide; Succinyl-CoA; Coenzyme Q10; FADH; Guanosine diphosphate; Acetyl-CoA; FAD; Guanosine triphosphate; Manganese; ADP; Thiamine pyrophosphate; Coenzyme A; Phosphate; NADH; Carbon dioxid…	0.00324		https://www.metaboanalyst.ca/
Beta Oxidation of Very Long Chain Fatty Acids	3	L-Carnitine; L-Acetylcarnitine; Caprylic acid; Capric acid; Caproic acid; Adenosine triphosphate; Magnesium; Dodecanoic acid; Acetyl-CoA; ADP; Coenzyme A; Tetradecanoyl-CoA; Tetracosanoic acid; Hexacosanoic acid; Lauroyl-CoA; Hexacosanoyl-CoA; Tetracosanoyl-CoA	0.00421
Transfer of Acetyl Groups into Mitochondria	3	Biotin; Citric acid; D-Glucose; L-Malic acid; NADP; NADPH; Oxalacetic acid; Pyruvic acid; Adenosine triphosphate; Hydrogen carbonate; NAD; Acetyl-CoA; Manganese; ADP; Hydrogen; Thiamine pyrophosphate; Coenzyme A; Phosphate; NADH; Carbon dioxide; Water; Hydrogen Ion	0.00892
Glycolysis	3	D-Glucose; Fructose 6-phosphate; Pyruvic acid; Phosphoenolpyruvic acid; Beta-D-Glucose; Adenosine triphosphate; Magnesium; Potassium; 3-Phosphoglyceric acid; NAD; Fructose 1,6-bisphosphate; D-Glyceraldehyde 3-phosphate; Glyceric acid 1,3-biphosphate; 2,3-Diphosphoglyceric acid; ADP; Glucose 6-phosphate; Phosphate; Dihydroxyacetone phosphate; NADH; Glucose 1-phosphate; Water; Phosphoric acid; Alph…	0.0128
Cysteine Metabolism	3	Adenosine monophosphate; Ammonia; L-Glutamic acid; Oxoglutaric acid; Sulfite; Pyruvic acid; Pyrophosphate; Adenosine triphosphate; L-Cysteine; Fe2+; NAD; 3-Sulfinoalanine; gamma-Glutamylcysteine; Zinc (II) ion; ADP; 3-Mercaptopyruvic acid; Oxygen; 3-Sulfinylpyruvic acid; Thiocyanate; NADH; Pyridoxal 5'-phosphate; Cyanide; Water; 3-Mercaptolactic acid; Phosphoric acid; Hydrogen sulfide	0.0143
Glutamate Metabolism	4	Biotin; Adenosine monophosphate; Ammonia; Gamma-Aminobutyric acid; Glycine; Fructose 6-phosphate; Glutathione; L-Glutamic acid; L-Alanine; L-Aspartic acid; Oxoglutaric acid; NADP; NADPH; Oxalacetic acid; Pyruvic acid; Pyrophosphate; Succinic acid; Phosphoribosyl pyrophosphate; Adenosine triphosphate; Magnesium; L-Cysteine; L-Glutamine; NAD; gamma-Glutamylcysteine; N-Acetyl-D-Glucosamine 6-Phospha…	0.0152
Malate-Aspartate Shuttle	2	L-Glutamic acid; L-Aspartic acid; Oxoglutaric acid; Oxalacetic acid; Calcium; Malic acid; NAD; NADH; Pyridoxal 5'-phosphate; Hydrogen Ion	0.0163
Urea Cycle	3	Adenosine monophosphate; Ammonia; Argininosuccinic acid; Fumaric acid; L-Glutamic acid; L-Alanine; L-Aspartic acid; Oxoglutaric acid; Ornithine; Oxalacetic acid; Pyruvic acid; Pyrophosphate; Urea; Calcium; L-Arginine; Adenosine triphosphate; Hydrogen carbonate; L-Glutamine; NAD; Citrulline; Carbamoyl phosphate; Manganese; ADP; Phosphate; NADH; Pyridoxal 5'-phosphate; Carbon dioxide; Water; Phosph…	0.0193
Ammonia Recycling	3	Biotin; Adenosine monophosphate; Ammonia; Glycine; L-Glutamic acid; L-Asparagine; L-Histidine; L-Serine; L-Aspartic acid; Oxoglutaric acid; Pyruvic acid; Pyrophosphate; Urocanic acid; Adenosine triphosphate; Magnesium; L-Glutamine; NAD; Carbamoyl phosphate; FAD; ADP; Phosphate; (R)-lipoic acid; NADH; Pyridoxal 5'-phosphate; 5,10-Methylene-THF; Tetrahydrofolic acid; Carbon dioxide; Water; Phosphor…	0.0252
Fatty Acid Biosynthesis	3	Biotin; Butyric acid; Acetic acid; Acetoacetic acid; Palmitic acid; 3-Hydroxybutyric acid; Caprylic acid; Capric acid; Caproic acid; Dodecanoic acid; Malonic acid; Myristic acid; Malonyl-CoA; Acetyl-CoA; Manganese; Coenzyme A; trans-2-Octenoic acid; 3-Oxohexanoic acid; (R)-3-Hydroxyhexanoic acid; trans-Hex-2-enoic acid; But-2-enoic acid; 3-Oxooctanoic acid; (R)-3-Hydroxyoctanoic acid; 3-Oxodecano…	0.0319
Galactose Metabolism	3	Melibiose; Galactitol; D-Glucose; Glycerol; D-Galactose; D-Mannose; Alpha-Lactose; myo-Inositol; Sorbitol; Pyrophosphate; Sucrose; Uridine triphosphate; Uridine diphosphate glucose; Uridine 5'-diphosphate; Uridine diphosphategalactose; Adenosine triphosphate; Magnesium; Galactose 1-phosphate; D-Fructose; NAD; Maltotriose; Zinc (II) ion; ADP; Glucose 6-phosphate; Phosphate; NADH; Glucose 1-phospha…	0.0395
Alanine Metabolism	2	Biotin; Adenosine monophosphate; Glyoxylic acid; Glycine; L-Glutamic acid; L-Alanine; Oxoglutaric acid; Oxalacetic acid; Pyruvic acid; Pyrophosphate; Adenosine triphosphate; Hydrogen carbonate; Zinc (II) ion; Manganese; ADP; Phosphate; Pyridoxal 5'-phosphate	0.0453
Lactose Synthesis	2		0.061
Pyruvate Metabolism	3		0.071
Carnitine Synthesis	2		0.0723
Arginine and Proline Metabolism	3		0.09
Oxidation of Branched Chain Fatty Acids	2		0.0969
Phytanic Acid Peroxisomal Oxidation	2		0.0969
Mitochondrial Beta-Oxidation of Short Chain Saturated Fatty Acids	2		0.103
Amino Sugar Metabolism	2		0.145
Beta-Alanine Metabolism	2		0.152
Lactose Degradation	1		0.171
Pyruvaldehyde Degradation	1		0.188
Glycerol Phosphate Shuttle	1		0.205
Propanoate Metabolism	2		0.212
Ketone Body Metabolism	1		0.237
Butyrate Metabolism	1		0.328
Mitochondrial Electron Transport Chain	1		0.328
Vitamin B6 Metabolism	1		0.342
Glycine and Serine Metabolism	2		0.344
Valine, Leucine and Isoleucine Degradation	2		0.351
Glutathione Metabolism	1		0.356
Pantothenate and CoA Biosynthesis	1		0.356
Inositol Phosphate Metabolism	1		0.42
Phenylalanine and Tyrosine Metabolism	1		0.445
Selenoamino Acid Metabolism	1		0.445
Lysine Degradation	1		0.468
Fructose and Mannose Degradation	1		0.49
Inositol Metabolism	1		0.501
Aspartate Metabolism	1		0.522
Nicotinate and Nicotinamide Metabolism	1		0.542
Sphingolipid Metabolism	1		0.571
Steroidogenesis	1		0.597
Steroid Biosynthesis	1		0.639
Pyrimidine Metabolism	1		0.716
Tryptophan Metabolism	1		0.722
Bile Acid Biosynthesis	1		0.751
Tyrosine Metabolism	1		0.787
Purine Metabolism	1		0.796

## Sheet: BC_d5 vs. PT_d5
BC_d5 vs. PT_d5
Pathways	hits	Metabolites in the pathway (modulated metabolites)	P value
Cysteine Metabolism	3	Adenosine monophosphate; Ammonia; L-Glutamic acid; Oxoglutaric acid; Sulfite; Pyruvic acid; Pyrophosphate; Adenosine triphosphate; L-Cysteine; Fe2+; NAD; 3-Sulfinoalanine; gamma-Glutamylcysteine; Zinc (II) ion; ADP; 3-Mercaptopyruvic acid; Oxygen; 3-Sulfinylpyruvic acid; Thiocyanate; NADH; Pyridoxal 5'-phosphate; Cyanide; Water; 3-Mercaptolactic acid; Phosphoric acid; Hydrogen sulfide	0.00922		The reconstitution of enrichment analysis can be
Urea Cycle	3	Adenosine monophosphate; Ammonia; Argininosuccinic acid; Fumaric acid; L-Glutamic acid; L-Alanine; L-Aspartic acid; Oxoglutaric acid; Ornithine; Oxalacetic acid; Pyruvic acid; Pyrophosphate; Urea; Calcium; L-Arginine; Adenosine triphosphate; Hydrogen carbonate; L-Glutamine; NAD; Citrulline; Carbamoyl phosphate; Manganese; ADP; Phosphate; NADH; Pyridoxal 5'-phosphate; Carbon dioxide; Water; Phosph…	0.0125		performed using the list of metabolites (P<0.05)
Ammonia Recycling	3	Biotin; Adenosine monophosphate; Ammonia; Glycine; L-Glutamic acid; L-Asparagine; L-Histidine; L-Serine; L-Aspartic acid; Oxoglutaric acid; Pyruvic acid; Pyrophosphate; Urocanic acid; Adenosine triphosphate; Magnesium; L-Glutamine; NAD; Carbamoyl phosphate; FAD; ADP; Phosphate; (R)-lipoic acid; NADH; Pyridoxal 5'-phosphate; 5,10-Methylene-THF; Tetrahydrofolic acid; Carbon dioxide; Water; Phosphor…	0.0164		in supplementary file 3 and Metaboanalyst
Glucose-Alanine Cycle	2	Ammonia; D-Glucose; L-Glutamic acid; L-Alanine; Oxoglutaric acid; NADP; NADPH; Pyruvic acid; NAD; NADH; Pyridoxal 5'-phosphate; Water; Hydrogen Ion	0.0203		https://www.metaboanalyst.ca/
Gluconeogenesis	3	Biotin; D-Glucose; Fructose 6-phosphate; L-Lactic acid; Oxoglutaric acid; Oxalacetic acid; Pyruvic acid; Phosphoenolpyruvic acid; Beta-D-Glucose; Adenosine triphosphate; Magnesium; Hydrogen carbonate; Malic acid; 3-Phosphoglyceric acid; NAD; Fructose 1,6-bisphosphate; D-Glyceraldehyde 3-phosphate; Guanosine diphosphate; Glyceric acid 1,3-biphosphate; Guanosine triphosphate; 2,3-Diphosphoglyceric …	0.021
Beta Oxidation of Very Long Chain Fatty Acids	2	L-Carnitine; L-Acetylcarnitine; Caprylic acid; Capric acid; Caproic acid; Adenosine triphosphate; Magnesium; Dodecanoic acid; Acetyl-CoA; ADP; Coenzyme A; Tetradecanoyl-CoA; Tetracosanoic acid; Hexacosanoic acid; Lauroyl-CoA; Hexacosanoyl-CoA; Tetracosanoyl-CoA	0.034
Alanine Metabolism	2	Biotin; Adenosine monophosphate; Glyoxylic acid; Glycine; L-Glutamic acid; L-Alanine; Oxoglutaric acid; Oxalacetic acid; Pyruvic acid; Pyrophosphate; Adenosine triphosphate; Hydrogen carbonate; Zinc (II) ion; Manganese; ADP; Phosphate; Pyridoxal 5'-phosphate	0.034
Propanoate Metabolism	3	2-Ketobutyric acid; 2-Hydroxybutyric acid; Biotin; Adenosine monophosphate; Beta-Alanine; L-Glutamic acid; Methylmalonic acid; Oxoglutaric acid; Propionic acid; Pyrophosphate; Adenosine triphosphate; Hydrogen carbonate; Hydroxypropionic acid; L-Valine; NAD; Succinyl-CoA; Malonyl-CoA; Acetyl-CoA; FAD; Propionyl-CoA; Manganese; ADP; Hydrogen; Thiamine pyrophosphate; Coenzyme A; Acetoacetyl-CoA; NAD…	0.0341
Vitamin B6 Metabolism	2	4-Pyridoxic acid; Ammonia; Pyridoxine; Magnesium; FAD; Pyridoxine 5'-phosphate; Oxygen; Pyridoxamine; Pyridoxal 5'-phosphate; Flavin Mononucleotide; Pyridoxal; Pyridoxamine 5'-phosphate; Water; Phosphoric acid; Molybdopterin; Hydrogen peroxide; Glycolaldehyde; 2-Methyl-3-hydroxy-5-formylpyridine-4-carboxylate; 3-Hydroxy-2-methylpyridine-4,5-dicarboxylate; Zinc	0.046
Glutamate Metabolism	3		0.0506
Carnitine Synthesis	2		0.0548
Glycolysis	2		0.069
Warburg Effect	3		0.0768
Glycine and Serine Metabolism	3		0.08
Valine, Leucine and Isoleucine Degradation	3		0.0833
Phenylalanine and Tyrosine Metabolism	2		0.0842
Lysine Degradation	2		0.095
Citric Acid Cycle	2		0.106
Fatty Acid Biosynthesis	2		0.123
Biotin Metabolism	1		0.133
Malate-Aspartate Shuttle	1		0.163
Pyruvaldehyde Degradation	1		0.163
Glycerol Phosphate Shuttle	1		0.178
Pyruvate Metabolism	2		0.205
Thyroid hormone synthesis	1		0.207
Arginine and Proline Metabolism	2		0.238
Tryptophan Metabolism	2		0.285
Catecholamine Biosynthesis	1		0.301
Lactose Synthesis	1		0.301
Threonine and 2-Oxobutanoate Degradation	1		0.301
Glutathione Metabolism	1		0.313
Transfer of Acetyl Groups into Mitochondria	1		0.326
Tyrosine Metabolism	2		0.365
Oxidation of Branched Chain Fatty Acids	1		0.373
Phytanic Acid Peroxisomal Oxidation	1		0.373
Inositol Phosphate Metabolism	1		0.373
Mitochondrial Beta-Oxidation of Short Chain Saturated Fatty Acids	1		0.384
Selenoamino Acid Metabolism	1		0.395
Pentose Phosphate Pathway	1		0.406
Fructose and Mannose Degradation	1		0.438
Inositol Metabolism	1		0.448
Amino Sugar Metabolism	1		0.448
Beta-Alanine Metabolism	1		0.458
Aspartate Metabolism	1		0.468
Nicotinate and Nicotinamide Metabolism	1		0.487
Methionine Metabolism	1		0.541
Pyrimidine Metabolism	1		0.66
Purine Metabolism	1		0.744

## Sheet: BC_d3 vs. BC_d5 
BC_d3 vs. BC_d5
Pathways	hits	Metabolites in the pathway (modulated metabolites)	P value
Ammonia Recycling	5	Biotin; Adenosine monophosphate; Ammonia; Glycine; L-Glutamic acid; L-Asparagine; L-Histidine; L-Serine; L-Aspartic acid; Oxoglutaric acid; Pyruvic acid; Pyrophosphate; Urocanic acid; Adenosine triphosphate; Magnesium; L-Glutamine; NAD; Carbamoyl phosphate; FAD; ADP; Phosphate; (R)-lipoic acid; NADH; Pyridoxal 5'-phosphate; 5,10-Methylene-THF; Tetrahydrofolic acid; Carbon dioxide; Water; Phosphor…	0.00024		The reconstitution of enrichment analysis can be
Glutamate Metabolism	5	Biotin; Adenosine monophosphate; Ammonia; Gamma-Aminobutyric acid; Glycine; Fructose 6-phosphate; Glutathione; L-Glutamic acid; L-Alanine; L-Aspartic acid; Oxoglutaric acid; NADP; NADPH; Oxalacetic acid; Pyruvic acid; Pyrophosphate; Succinic acid; Phosphoribosyl pyrophosphate; Adenosine triphosphate; Magnesium; L-Cysteine; L-Glutamine; NAD; gamma-Glutamylcysteine; N-Acetyl-D-Glucosamine 6-Phospha…	0.00184		performed using the list of metabolites (P<0.05)
Alanine Metabolism	3	Biotin; Adenosine monophosphate; Glyoxylic acid; Glycine; L-Glutamic acid; L-Alanine; Oxoglutaric acid; Oxalacetic acid; Pyruvic acid; Pyrophosphate; Adenosine triphosphate; Hydrogen carbonate; Zinc (II) ion; Manganese; ADP; Phosphate; Pyridoxal 5'-phosphate	0.00364		in supplementary file 3 and Metaboanalyst
Carnitine Synthesis	3	Ascorbic acid; L-Carnitine; Glycine; L-Lysine; Oxoglutaric acid; Succinic acid; Fe2+; NAD; S-Adenosylhomocysteine; 4-Trimethylammoniobutanoic acid; S-Adenosylmethionine; N6,N6,N6-Trimethyl-L-lysine; 4-Trimethylammoniobutanal; Hydrogen; Oxygen; 3-Hydroxy-N6,N6,N6-trimethyl-L-lysine; NADH; Pyridoxal 5'-phosphate; Carbon dioxide; Water; D-Lysine; Hydrogen Ion	0.00775		https://www.metaboanalyst.ca/
Cysteine Metabolism	3	Adenosine monophosphate; Ammonia; L-Glutamic acid; Oxoglutaric acid; Sulfite; Pyruvic acid; Pyrophosphate; Adenosine triphosphate; L-Cysteine; Fe2+; NAD; 3-Sulfinoalanine; gamma-Glutamylcysteine; Zinc (II) ion; ADP; 3-Mercaptopyruvic acid; Oxygen; 3-Sulfinylpyruvic acid; Thiocyanate; NADH; Pyridoxal 5'-phosphate; Cyanide; Water; 3-Mercaptolactic acid; Phosphoric acid; Hydrogen sulfide	0.0124
Urea Cycle	3	Adenosine monophosphate; Ammonia; Argininosuccinic acid; Fumaric acid; L-Glutamic acid; L-Alanine; L-Aspartic acid; Oxoglutaric acid; Ornithine; Oxalacetic acid; Pyruvic acid; Pyrophosphate; Urea; Calcium; L-Arginine; Adenosine triphosphate; Hydrogen carbonate; L-Glutamine; NAD; Citrulline; Carbamoyl phosphate; Manganese; ADP; Phosphate; NADH; Pyridoxal 5'-phosphate; Carbon dioxide; Water; Phosph…	0.0168
Glycine and Serine Metabolism	4	2-Ketobutyric acid; Betaine; Adenosine monophosphate; Ammonia; Creatine; Dimethylglycine; L-Cystathionine; Glyoxylic acid; Glycine; Guanidoacetic acid; Glyceric acid; L-Glutamic acid; L-Alanine; L-Threonine; L-Serine; Oxoglutaric acid; Ornithine; Orotidylic acid; Pyruvic acid; Pyrophosphate; Sarcosine; Phosphoserine; L-Arginine; Adenosine triphosphate; Magnesium; L-Cysteine; L-Methionine; Homocys…	0.0241
Glucose-Alanine Cycle	2	Ammonia; D-Glucose; L-Glutamic acid; L-Alanine; Oxoglutaric acid; NADP; NADPH; Pyruvic acid; NAD; NADH; Pyridoxal 5'-phosphate; Water; Hydrogen Ion	0.0249
Gluconeogenesis	3	Biotin; D-Glucose; Fructose 6-phosphate; L-Lactic acid; Oxoglutaric acid; Oxalacetic acid; Pyruvic acid; Phosphoenolpyruvic acid; Beta-D-Glucose; Adenosine triphosphate; Magnesium; Hydrogen carbonate; Malic acid; 3-Phosphoglyceric acid; NAD; Fructose 1,6-bisphosphate; D-Glyceraldehyde 3-phosphate; Guanosine diphosphate; Glyceric acid 1,3-biphosphate; Guanosine triphosphate; 2,3-Diphosphoglyceric …	0.028
Vitamin B6 Metabolism	2		0.0558
Glutathione Metabolism	2		0.061
Methylhistidine Metabolism	1		0.076
Arginine and Proline Metabolism	3		0.08
Glycolysis	2		0.0831
Warburg Effect	3		0.099
Phenylalanine and Tyrosine Metabolism	2		0.101
Lysine Degradation	2		0.114
Citric Acid Cycle	2		0.127
Beta-Alanine Metabolism	2		0.14
Biotin Metabolism	1		0.146
Fatty Acid Biosynthesis	2		0.147
Malate-Aspartate Shuttle	1		0.18
Pyruvaldehyde Degradation	1		0.18
Glycerol Phosphate Shuttle	1		0.196
Propanoate Metabolism	2		0.196
Methionine Metabolism	2		0.204
Thyroid hormone synthesis	1		0.227
Pyruvate Metabolism	2		0.24
Beta Oxidation of Very Long Chain Fatty Acids	1		0.287
Catecholamine Biosynthesis	1		0.328
Lactose Synthesis	1		0.328
Threonine and 2-Oxobutanoate Degradation	1		0.328
Valine, Leucine and Isoleucine Degradation	2		0.329
Tryptophan Metabolism	2		0.329
Transfer of Acetyl Groups into Mitochondria	1		0.355
Oxidation of Branched Chain Fatty Acids	1		0.405
Phytanic Acid Peroxisomal Oxidation	1		0.405
Inositol Phosphate Metabolism	1		0.405
Tyrosine Metabolism	2		0.417
Mitochondrial Beta-Oxidation of Short Chain Saturated Fatty Acids	1		0.417
Selenoamino Acid Metabolism	1		0.429
Purine Metabolism	2		0.431
Pentose Phosphate Pathway	1		0.44
Fructose and Mannose Degradation	1		0.473
Inositol Metabolism	1		0.484
Amino Sugar Metabolism	1		0.484
Aspartate Metabolism	1		0.505
Nicotinate and Nicotinamide Metabolism	1		0.524
Porphyrin Metabolism	1		0.553
Histidine Metabolism	1		0.579
Pyrimidine Metabolism	1		0.698
Bile Acid Biosynthesis	1		0.734

## Sheet: PT_d3 vs. PT_d5
PT_d3 vs. PT_d5
Pathways	hits	Metabolites in the pathway (modulated metabolites)	P value
Malate-Aspartate Shuttle	1	L-Glutamic acid; L-Aspartic acid; Oxoglutaric acid; Oxalacetic acid; Calcium; Malic acid; NAD; NADH; Pyridoxal 5'-phosphate; Hydrogen Ion	0.0939		The reconstitution of enrichment analysis can be
Trehalose Degradation	1	Beta-D-Glucose; Adenosine triphosphate; Potassium; Sodium; Trehalose; ADP; Hydrogen; Phosphate; Water; Alpha-D-Glucose; Beta-D-Glucose 6-phosphate	0.103		performed using the list of metabolites (P<0.05)
Transfer of Acetyl Groups into Mitochondria	1		0.196		in supplementary file 3 and Metaboanalyst
Pentose Phosphate Pathway	1		0.251		https://www.metaboanalyst.ca/
Citric Acid Cycle	1		0.273
Beta-Alanine Metabolism	1		0.288
Gluconeogenesis	1		0.295
Glutamate Metabolism	1		0.389
Warburg Effect	1		0.443
Pyrimidine Metabolism	1		0.449
