# Supplementary material for: Investigation of the Exometabolomic Profiles of Rat Islets of Langerhans Cultured in Microfluidic Biochip
Source: Metabolites. 2022 Dec 15;12(12):1270. doi: 10.3390/metabo12121270 (PMC9786643; doi:10.3390/metabo12121270)
Supplement: Supplementary file 1 [file metabolites-12-01270-s001.zip › Table S4_raw dat_statistic analysis-drugs exposure.xlsx]

## Sheet:     BC_d5 vs. BC_d5-GLP1 
BC_d5 vs. BC_d5-GLP1
	FC (BC_d5_GLP1/BC_d5)	P value	VIP scores
Galactitol	0.41247	0.00012467	1.47708
Glycerol	3.2127	0.00063983	1.46337
Glutaric ac	3.7755	0.00087627	1.47648
Melibiose	0.42943	0.0010237	1.406
Methionine	2.8201	0.0021797	1.39709
n-acetylneuraminic ac	0.41164	0.0022016	1.43395
Trans-4-hydroxyproline	0.51271	0.0025075	1.42767
Myo-inositol	1.2098	0.0039793	1.39847
Glycerol 1-phosphate	0.54744	0.0052286	1.30423
Trehalose (maltose)	0.10853	0.0052676	1.33132
L-pyroglutamic ac	1.528	0.0055819	1.41898
Isoleucine	1.3122	0.0056874	1.45358
Pyridoxine	1.595	0.0057729	1.45888
Valine	3.1671	0.0058777	1.36152
Xylulose	1.4154	0.0059038	1.46181
Cysteine	4.5486	0.0062257	1.22065
Tyrosine	1.352	0.0068299	1.44116
Kynurenine	0.63787	0.0077219	1.31407
Beta-gentiobiose	0.38916	0.0079467	1.3106
Glutamine	1.5768	0.010074	1.30961
Glucosaminic ac	0.54905	0.011018	1.31802
Tryptophan	1.2737	0.012419	1.39457
Glycine	1.5685	0.013223	1.29379
Alanine	2.1562	0.013989	1.18431
Trans-13-octadecenoic ac	0.54044	0.015798	1.09131
Methionine sulfoxide	0.52077	0.016004	1.36451
Glyceric ac	0.81384	0.018682	1.09725
Serine	1.2344	0.019044	1.2871
Norvaline (valine)	1.3682	0.020103	1.36632
Fructose	1.1892	0.0205	1.27856
Mannose (gluconic ac lactone)	0.75541	0.022659	1.15337
Proline	2.0868	0.022995	1.13551
Ribose	1.2984	0.023596	1.32622
Creatinine	1.8995	0.025906	1.14731
Leucine	2.7811	0.02604	1.20721
4-aminobenzoic ac	0.82147	0.026746	1.29211
Histidine	1.4734	0.027249	1.20582
Oxalic ac	2.1122	0.031189	1.13638
Lysine	1.321	0.033815	1.24561
Cysteinylglycine	0.46988	0.033961	1.02083
Arabinose	0.79392	0.037996	1.09233
Xanthine	0.73776	0.038733	1.07053
Galactonic ac	0.34288	0.042041	1.17458
Hippuric ac	0.69654	0.048709	1.00722
Oleic acid	0.56671	0.049544	1.02594
Pyruvic ac	2.1227	0.053215	1.17037
Lauric ac	0.69635	0.058865	1.07337
Arachidic ac	0.40451	0.062392	1.02698
GABA	3.1282	0.064639	0.98755
Cholesterol	0.49148	0.065101	0.940952
Palmitic ac	0.65327	0.066915	0.891452
Triethanolamine	0.23115	0.071092	0.928029
Eicosapentaenoic ac	0.3943	0.08764	0.8694
2-phenylacetamide	1.4625	0.088482	0.861868
Aspartic ac	0.76001	0.091344	0.994577
Heptadecanoic ac	0.60995	0.098592	0.823224
Azelaic ac	0.52231	0.10016	0.762762
Beta-alanine	0.76876	0.10215	0.781521
Uridine	0.41402	0.10313	0.799848
Pantothenic ac	0.66252	0.11157	0.893986
Sorbitol	0.85727	0.11172	0.788621
Stearic ac	0.60876	0.11524	0.786763
Phenylalanine	0.78773	0.12025	0.759897
Cystine	0.89255	0.12549	0.993712
Ornithine	1.2339	0.12835	0.827902
Xylitol	0.84107	0.14727	0.711612
Threonine	1.2313	0.1567	0.635417
Hypoxanthine	0.83765	0.16747	0.703902
Glutamic ac	1.3797	0.17048	0.761106
Citramalic ac	1.5251	0.17885	0.88371
Hexanoic ac	1.3336	0.1964	0.800601
Threitol	1.114	0.20714	0.869211
1-methyl nicotinamide	0.65588	0.23759	0.690429
Adipic ac	0.22509	0.26322	0.579738
Asparagine	1.5158	0.26418	0.597494
Phosphoric acid	0.82792	0.32351	0.746352
Alpha ketoglutaric ac	1.3677	0.32482	0.784133
Threonic ac	0.92554	0.33369	0.447579
Galacturonic acid	0.8949	0.34105	0.39847
Citric ac	1.1301	0.38076	0.376147
Citrulline	1.0889	0.42629	0.295533
Allantoin	1.081	0.46221	0.560004
Myristic ac	0.80605	0.48527	0.271919
Nicotinic ac	1.5718	0.49286	0.373348
3-phosphoglycerate	1.3846	0.54785	0.482956
Beta-hydroxyisovalerate	1.0918	0.55528	0.3063
Urea	0.94962	0.6	0.195287
Capric ac	0.9201	0.62121	0.362376
Tagatose	1.032	0.62563	0.387429
Glycolic ac	0.96796	0.73008	0.15236
Uric ac	1.141	0.7934	0.291993
Caprylic ac	0.96721	0.81117	0.169096
Salicylic ac	1.1246	0.82591	0.121751
Lactic ac	0.97007	0.83242	0.000611394
Succinic ac	1.0169	0.85339	0.255011
Uracil	0.9955	0.93857	0.10768
Benzoic ac	0.97472	0.94506	0.0188296
Deoxyglucose	0.98659	0.95456	0.160878
Glucose	1.0058	0.95843	0.213938
Malic ac	0.999	0.99225	0.070825

## Sheet:  BC_d5 vs. BC_d5-israd 
BC_d5 vs. BC_d5-israd
	FC (BC_d5_israd/BC_d5)	P value	VIP scores
Beta-alanine	0.47761	0.00012819	1.77984
Methionine	2.9059	0.00094668	1.67507
Trans-4-hydroxyproline	0.36115	0.0013484	1.64933
2-phenylacetamide	1.8706	0.0016908	1.624
Cysteine	10.674	0.003459	1.56746
Mannose (gluconic ac lactone)	0.47683	0.0037573	1.59319
Aspartic ac	0.44647	0.0048679	1.53953
Oxalic ac	2.6772	0.0066573	1.51466
Phenylalanine	0.47475	0.0075967	1.50091
Trans-13-octadecenoic ac	0.49432	0.0089507	1.50097
Palmitic ac	0.53051	0.010194	1.4828
Nicotinic ac	563.78	0.0115	1.46335
Oleic acid	0.44952	0.012837	1.44197
Citric ac	0.83628	0.013997	1.4211
Kynurenine	0.70523	0.017383	1.41806
Uridine	0.31194	0.020256	1.36712
Sorbitol	0.80488	0.020632	1.38132
Glutamic ac	1.5348	0.022091	1.36792
Eicosapentaenoic ac	0.55792	0.022511	1.37559
Asparagine	1.9853	0.024975	1.34696
Xanthine	0.70891	0.02577	1.34894
Valine	3.427	0.026566	1.3232
Glyceric ac	0.84465	0.026797	1.33009
Stearic ac	0.47379	0.026823	1.35217
Arachidic ac	0.34922	0.027334	1.34625
Proline	3.8064	0.02799	1.31433
Glutamine	1.3133	0.03639	1.28686
Pantothenic ac	0.63038	0.045984	1.24358
Uracil	0.86918	0.046305	1.21986
Galacturonic acid	0.76766	0.047969	1.24233
Beta-gentiobiose	0.74135	0.051869	1.23088
Triethanolamine	0.15932	0.052778	1.19889
Malic ac	0.80231	0.065636	1.15594
Glycerol	2.1637	0.070725	1.13446
Isoleucine	0.895	0.070918	1.12727
Galactitol	0.73799	0.072098	1.1566
Serine	0.73146	0.092803	1.06959
GABA	0.57214	0.09345	1.03429
Threonic ac	0.85617	0.098858	1.05795
Threonine	0.62075	0.1004	1.05028
Trehalose (maltose)	0.40495	0.10084	1.10121
Glucose	0.82187	0.1034	1.0494
Citrulline	1.2324	0.11276	1.02564
Threitol	0.90014	0.13982	0.956295
Caprylic ac	0.77321	0.14056	0.997761
Leucine	6.1024	0.15084	0.95116
Allantoin	0.72516	0.15606	0.93117
Myristic ac	2.419	0.15643	0.931449
Hypoxanthine	0.85723	0.15733	0.915313
Cholesterol	0.70971	0.16893	0.918071
Deoxyglucose	0.80243	0.16921	0.886598
1-methyl nicotinamide	0.63042	0.17117	0.910053
Arabinose	0.85336	0.17151	0.904496
Phosphoric acid	0.65227	0.17826	0.90627
n-acetylneuraminic ac	0.78311	0.18804	0.877487
Galactonic ac	0.57962	0.19993	0.888703
Glycine	1.1658	0.21686	0.802069
Glucosaminic ac	0.76049	0.2499	0.77121
Adipic ac	0.21874	0.25911	0.730049
Alanine	1.3471	0.26701	0.759554
Heptadecanoic ac	0.73928	0.27913	0.749747
Creatinine	1.2544	0.31233	0.695026
Succinic ac	0.90304	0.31291	0.67486
Methionine sulfoxide	0.79027	0.31885	0.691281
Xylitol	0.91955	0.32439	0.698936
Glycolic ac	0.86805	0.3371	0.65734
Myo-inositol	0.94181	0.33978	0.675884
4-aminobenzoic ac	0.92568	0.36035	0.620575
Glutaric ac	1.5377	0.36234	0.632134
Xylulose	1.1496	0.42405	0.572937
Pyridoxine	1.1525	0.42503	0.556897
Histidine	1.0978	0.42832	0.545638
Pyruvic ac	1.4452	0.43156	0.555064
Lauric ac	0.85482	0.43505	0.530247
Azelaic ac	0.77997	0.44008	0.53201
Cysteinylglycine	0.80707	0.44815	0.519421
Glycerol 1-phosphate	0.87483	0.44928	0.511837
Citramalic ac	1.309	0.46064	0.522355
Ribose	1.123	0.5255	0.471453
Hexanoic ac	1.1931	0.54431	0.369047
Beta-hydroxyisovalerate	0.91855	0.54987	0.438109
L-pyroglutamic ac	1.047	0.57639	0.390059
Hippuric ac	1.1582	0.60042	0.38898
Uric ac	0.73632	0.60263	0.346794
Urea	0.95885	0.64513	0.296253
Fructose	1.0418	0.66557	0.320433
Lysine	1.0495	0.67441	0.295493
Norvaline (valine)	0.95147	0.69608	0.244249
Melibiose	1.0857	0.72014	0.258165
Salicylic ac	1.1317	0.76625	0.211623
Lactic ac	1.0242	0.8012	0.191542
Cystine	0.97703	0.80677	0.187414
3-phosphoglycerate	1.1348	0.81773	0.211652
Ornithine	1.0228	0.83254	0.152908
Benzoic ac	0.95123	0.8499	0.144075
Tagatose	0.986	0.86005	0.102802
Tyrosine	1.0201	0.8624	0.12524
Tryptophan	1.0148	0.88807	0.0994881
Alpha ketoglutaric ac	0.94869	0.90152	0.0772663
Capric ac	1.0038	0.98464	0.00790631

## Sheet:  PT_d5 vs. PT_d5-GLP1 
PT_d5 vs. PT_d5-GLP1
	FC (PT_d5_GLP1/PT_d5)	P value	VIP scores
Hypoxanthine	1.0815	0.0018487	1.94266
Tagatose	1.0855	0.013685	1.76635
Threitol	1.0607	0.017923	1.74829
Pyruvic ac	2.5014	0.024136	1.69346
Serine	1.1093	0.037074	1.62878
Fructose	1.1095	0.03987	1.58109
Citramalic ac	1.1086	0.044165	1.59152
Pyridoxine	1.1196	0.044396	1.57394
Tryptophan	1.1595	0.04522	1.56775
Beta-hydroxyisovalerate	1.1305	0.046226	1.50612
Tyrosine	1.1572	0.047638	1.5652
Succinic ac	1.0534	0.058896	1.53637
Norvaline (valine)	1.2954	0.084496	1.45982
Isoleucine	1.1078	0.088262	1.42659
Nicotinic ac	0.4801	0.093896	1.46245
Lysine	1.3499	0.11296	1.34622
Xylitol	1.1096	0.11753	1.36087
Alpha ketoglutaric ac	1.8178	0.11889	1.33624
Galacturonic acid	1.0862	0.12592	1.32213
Malic ac	1.0985	0.1292	1.32696
Cystine	1.1538	0.1399	1.25515
Phosphoric acid	0.91213	0.1425	1.23054
Allantoin	1.2589	0.14317	1.23292
Alanine	0.71845	0.14335	1.28331
Myo-inositol	1.0546	0.14998	1.20559
Uric ac	1.6778	0.1525	1.27057
Trehalose (maltose)	4.786	0.16099	1.32382
Capric ac	1.164	0.16536	1.28771
Methionine sulfoxide	0.72944	0.17863	1.18815
Beta-alanine	1.1943	0.18289	1.19334
Glycine	1.2616	0.19548	1.12309
Salicylic ac	0.23945	0.20172	1.1513
Glutamine	1.2699	0.20505	1.15293
Benzoic ac	0.59936	0.21501	1.11486
Glyceric ac	0.66443	0.2322	1.06858
Creatinine	1.6768	0.2367	1.08981
Histidine	1.3174	0.24756	1.06239
Azelaic ac	1.2632	0.25911	0.978181
Citrulline	1.3897	0.26816	1.00577
Kynurenine	0.93087	0.2727	0.971131
Arabinose	0.84116	0.27461	1.00417
Ribose	1.2796	0.27824	0.967356
Xylulose	1.1473	0.27835	0.976811
Lactic ac	1.0864	0.28205	1.06639
Glutamic ac	1.4579	0.29262	0.971447
Lauric ac	0.48645	0.31192	0.964686
Glucosaminic ac	0.80169	0.34295	0.787351
Mannose (gluconic ac lactone)	0.70237	0.34838	0.887048
L-pyroglutamic ac	0.94103	0.35039	0.857053
Heptadecanoic ac	1.589	0.36091	0.899837
Glycerol 1-phosphate	0.8929	0.37584	0.828205
Eicosapentaenoic ac	0.54345	0.37718	0.896577
Deoxyglucose	0.66962	0.38286	0.770965
Uracil	1.0368	0.38379	0.801995
2-phenylacetamide	1.2675	0.38535	0.77409
1-methyl nicotinamide	0.98074	0.38705	0.667677
Phenylalanine	0.70906	0.39017	0.787551
Galactonic ac	0.41772	0.40255	0.866577
Asparagine	1.4284	0.40853	0.786026
3-phosphoglycerate	1.8196	0.41585	0.894155
Methionine	1.5084	0.44622	0.690212
n-acetylneuraminic ac	0.88755	0.47994	0.667414
Citric ac	1.0836	0.49087	0.654193
GABA	1.183	0.49438	0.67763
Hippuric ac	0.92078	0.49622	0.684495
Uridine	0.72166	0.506	0.657246
Threonine	1.1374	0.50909	0.643116
Hexanoic ac	1.3102	0.51008	0.665061
Valine	1.3429	0.51279	0.619806
Pantothenic ac	0.97467	0.51949	0.6044
Oxalic ac	1.2124	0.52265	0.610995
Aspartic ac	0.73933	0.52502	0.588944
Glycerol	1.1844	0.52675	0.587396
Myristic ac	0.70408	0.53119	0.496538
Proline	1.1233	0.53928	0.567735
Glycolic ac	0.94715	0.55016	0.611975
Trans-4-hydroxyproline	0.74014	0.57071	0.537253
Triethanolamine	0.83069	0.58028	0.48822
Cysteine	1.6167	0.58244	0.49374
Ornithine	1.1089	0.59914	0.49063
Glutaric ac	0.89701	0.59939	0.502732
Caprylic ac	1.1713	0.60296	0.577624
Sorbitol	1.0208	0.60508	0.465519
Adipic ac	0.89458	0.61234	0.502225
Stearic ac	0.82707	0.63285	0.474638
Melibiose	0.94954	0.66586	0.435817
Oleic acid	1.0999	0.67335	0.392799
Xanthine	0.95909	0.725	0.34982
Glucose	1.0192	0.73769	0.254157
Cysteinylglycine	0.92648	0.73966	0.324714
Galactitol	0.98619	0.74933	0.298547
4-aminobenzoic ac	1.012	0.76016	0.312426
Threonic ac	1.0097	0.81516	0.226387
Palmitic ac	1.0615	0.82119	0.239928
Beta-gentiobiose	0.9671	0.83338	0.279144
Arachidic ac	1.0842	0.8396	0.198037
Leucine	0.96267	0.87359	0.171708
Cholesterol	1.018	0.89198	0.046175
Urea	0.99396	0.94182	0.0270468
Trans-13-octadecenoic ac	1.001	0.99549	0.00103751

## Sheet: PT_d5 vs. PT_d5-israd
PT_d5 vs. PT_d5-israd
	FC (PT_d5_israd/PT_d5)	P value	VIP scores
Glutaric ac	1.9905	0.010917	2.06159
Benzoic ac	0.37414	0.039653	1.90014
Galactitol	0.57445	0.07009	1.61926
Glycerol	2.2528	0.078041	1.5998
Arabinose	0.76223	0.081331	1.60547
Eicosapentaenoic ac	0.23661	0.87037	1.59729
Alanine	1.7916	0.09208	1.51519
Salicylic ac	0.15865	0.10287	1.63243
Glutamine	1.6138	0.10405	1.53189
Uridine	0.40539	0.1085	1.60492
Mannose (gluconic ac lactone)	0.5391	0.11532	1.58277
Ribose	1.5897	0.12522	1.49298
Phosphoric acid	0.60639	0.13018	1.39404
Nicotinic ac	454.56	0.13667	1.38075
Valine	3.1585	0.14602	1.3783
Oxalic ac	1.4224	0.15739	1.37994
Deoxyglucose	0.5212	0.15876	1.38662
n-acetylneuraminic ac	0.62509	0.1594	1.34765
Glyceric ac	0.66126	0.16618	1.41791
Proline	3.1198	0.1737	1.28779
Beta-hydroxyisovalerate	1.2799	0.17389	1.45139
Xylulose	1.432	0.17416	1.33331
Beta-gentiobiose	0.64219	0.17434	1.22121
Cholesterol	0.59307	0.17766	1.26409
GABA	1.3928	0.17806	1.45072
Glutamic ac	1.5727	0.18068	1.36314
2-phenylacetamide	1.4304	0.18863	1.35217
Melibiose	0.6415	0.19311	1.22984
Methionine sulfoxide	0.69124	0.19384	1.30778
Glucose	0.85252	0.22676	1.16997
Cysteinylglycine	0.68225	0.23658	1.14252
Serine	1.0636	0.2437	1.16003
Galactonic ac	0.32718	0.25448	1.0021
Lauric ac	0.51649	0.25723	1.22053
Arachidic ac	0.51697	0.26264	1.16616
Stearic ac	0.60289	0.26357	1.15819
Leucine	6.2853	0.27021	1.05984
Hypoxanthine	0.92986	0.28014	0.974673
Heptadecanoic ac	0.59122	0.29363	1.12608
Palmitic ac	0.68728	0.30221	1.07453
Sorbitol	0.85369	0.32018	0.929015
Succinic ac	1.1101	0.32291	1.01842
Glucosaminic ac	0.70763	0.33899	0.894943
Pantothenic ac	0.86489	0.34044	0.903932
Trehalose (maltose)	0.16715	0.35045	0.985119
Histidine	1.2677	0.35509	1.00521
L-pyroglutamic ac	1.1604	0.36527	0.861275
Beta-alanine	0.7539	0.3685	0.867521
Asparagine	1.5167	0.37133	0.925357
Azelaic ac	0.80709	0.37636	0.939078
Triethanolamine	2.6615	0.37855	1.02401
Xanthine	0.81019	0.4107	0.778206
Pyridoxine	1.1441	0.4471	0.781207
Creatinine	1.2989	0.45998	0.797619
Capric ac	0.86538	0.46745	0.75844
Adipic ac	0.85126	0.49803	0.718246
Kynurenine	1.2118	0.49982	0.660522
Methionine	1.4286	0.50587	0.747886
Trans-13-octadecenoic ac	0.80333	0.51759	0.625441
Uric ac	0.6737	0.52118	0.621696
Cysteine	1.6148	0.5306	0.71174
Citric ac	1.1174	0.53904	0.766603
Allantoin	0.87764	0.5412	0.527093
Pyruvic ac	1.4076	0.54295	0.666391
3-phosphoglycerate	1.5334	0.56576	0.505473
Isoleucine	1.0598	0.5875	0.612065
Hexanoic ac	0.80581	0.5925	0.562385
Citramalic ac	1.1352	0.59861	0.559087
Threitol	1.0539	0.60976	0.570477
Hippuric ac	1.2108	0.61551	0.63537
Ornithine	1.0957	0.62355	0.583348
Xylitol	0.96556	0.63193	0.4717
Citrulline	1.1375	0.63496	0.578968
Fructose	1.0658	0.63731	0.527139
Cystine	1.0599	0.64099	0.621189
Tyrosine	1.067	0.64971	0.531922
Tryptophan	1.0563	0.65589	0.539554
Norvaline (valine)	1.0791	0.65648	0.512279
Caprylic ac	0.86228	0.65884	0.407325
Malic ac	1.0655	0.68618	0.514999
Glycolic ac	0.96253	0.70538	0.383944
Glycerol 1-phosphate	0.91128	0.70732	0.335466
Trans-4-hydroxyproline	0.82545	0.71138	0.383771
Lactic ac	1.0422	0.72961	0.411674
Tagatose	0.96305	0.74535	0.273817
Alpha ketoglutaric ac	1.1465	0.7557	0.404118
Threonine	1.0499	0.76622	0.264106
Uracil	0.97293	0.78855	0.226159
Glycine	1.0388	0.80619	0.356259
1-methyl nicotinamide	0.97659	0.82149	0.182055
Oleic acid	0.92644	0.8249	0.184046
4-aminobenzoic ac	0.97344	0.84415	0.100341
Phenylalanine	0.92609	0.85066	0.185659
Galacturonic acid	1.0211	0.8654	0.269492
Myo-inositol	1.02	0.86776	0.19539
Threonic ac	0.98918	0.90264	0.0869919
Urea	1.0083	0.92313	0.118089
Aspartic ac	1.0104	0.97806	0.00838533
Lysine	0.99617	0.98416	0.10574
Myristic ac	1.0036	0.99361	0.0588953
