# Supplementary material for: Investigation of the Exometabolomic Profiles of Rat Islets of Langerhans Cultured in Microfluidic Biochip
Source: Metabolites. 2022 Dec 15;12(12):1270. doi: 10.3390/metabo12121270 (PMC9786643; doi:10.3390/metabo12121270)
Supplement: Supplementary file 1 [file metabolites-12-01270-s001.zip › Table S5_raw data_enrichment analysis-drugs exposure.xlsx]

## Sheet:     BC_d5 vs. BC_d5-GLP1 
BC_d5 vs. BC_d5-GLP1
Pathways	hits	Metabolites in the pathway (modulated metabolites)	P value
Glutathione Metabolism	5	Cysteinylglycine; Glycine; Glutathione; L-Glutamic acid; L-Alanine; NADP; NADPH; Pyroglutamic acid; Adenosine triphosphate; L-Cysteine; gamma-Glutamylcysteine; FAD; Zinc (II) ion; ADP; Water; Phosphoric acid; Hydrogen peroxide; Oxidized glutathione; gamma-Glutamylalanine; Zinc; Bromomethane	0.00142				The enrichment analysis can be
Galactose Metabolism	6	Melibiose; Galactitol; D-Glucose; Glycerol; D-Galactose; D-Mannose; Alpha-Lactose; myo-Inositol; Sorbitol; Pyrophosphate; Sucrose; Uridine triphosphate; Uridine diphosphate glucose; Uridine 5'-diphosphate; Uridine diphosphategalactose; Adenosine triphosphate; Magnesium; Galactose 1-phosphate; D-Fructose; NAD; Maltotriose; Zinc (II) ion; ADP; Glucose 6-phosphate; Phosphate; NADH; Glucose 1-phospha…	0.00436				performed using the list of metabolites (P<0.05)
Glycerolipid Metabolism	3	Glycerol 3-phosphate; Glycerol; Glyceric acid; NADP; Palmitic acid; NADPH; Adenosine triphosphate; PA(16:0/16:0); 3-Phosphoglyceric acid; NAD; Glyceraldehyde; FAD; Palmityl-CoA; ADP; Coenzyme A; Phosphate; Dihydroxyacetone phosphate; NADH; Water; Hydroquinone; Quinone; TG(16:0/16:0/16:0); DG(16:0/16:0/0:0); LysoPA(16:0/0:0); MG(0:0/16:0/0:0)	0.088				in supplementary file 3 and Metaboanalyst
Glycine and Serine Metabolism	5	2-Ketobutyric acid; Betaine; Adenosine monophosphate; Ammonia; Creatine; Dimethylglycine; L-Cystathionine; Glyoxylic acid; Glycine; Guanidoacetic acid; Glyceric acid; L-Glutamic acid; L-Alanine; L-Threonine; L-Serine; Oxoglutaric acid; Ornithine; Orotidylic acid; Pyruvic acid; Pyrophosphate; Sarcosine; Phosphoserine; L-Arginine; Adenosine triphosphate; Magnesium; L-Cysteine; L-Methionine; Homocys…	0.103				https://www.metaboanalyst.ca/
Methionine Metabolism	4	2-Ketobutyric acid; Betaine; Adenosine monophosphate; Adenosine; Ammonia; Dimethylglycine; Choline; L-Cystathionine; Glycine; L-Serine; Pyrophosphate; Sarcosine; Adenosine triphosphate; Magnesium; L-Cysteine; Potassium; L-Methionine; L-Homoserine; Homocysteine; NAD; S-Adenosylhomocysteine; 5-Methylthioribose 1-phosphate; 10-Formyltetrahydrofolate; S-Adenosylmethioninamine; 5'-Methylthioadenosine;…	0.108
Glutamate Metabolism	4	Biotin; Adenosine monophosphate; Ammonia; Gamma-Aminobutyric acid; Glycine; Fructose 6-phosphate; Glutathione; L-Glutamic acid; L-Alanine; L-Aspartic acid; Oxoglutaric acid; NADP; NADPH; Oxalacetic acid; Pyruvic acid; Pyrophosphate; Succinic acid; Phosphoribosyl pyrophosphate; Adenosine triphosphate; Magnesium; L-Cysteine; L-Glutamine; NAD; gamma-Glutamylcysteine; N-Acetyl-D-Glucosamine 6-Phospha…	0.154
Ammonia Recycling	3	Biotin; Adenosine monophosphate; Ammonia; Glycine; L-Glutamic acid; L-Asparagine; L-Histidine; L-Serine; L-Aspartic acid; Oxoglutaric acid; Pyruvic acid; Pyrophosphate; Urocanic acid; Adenosine triphosphate; Magnesium; L-Glutamine; NAD; Carbamoyl phosphate; FAD; ADP; Phosphate; (R)-lipoic acid; NADH; Pyridoxal 5'-phosphate; 5,10-Methylene-THF; Tetrahydrofolic acid; Carbon dioxide; Water; Phosphor…	0.155
Methylhistidine Metabolism	1	L-Histidine; 3-Methylhistidine; S-Adenosylhomocysteine; S-Adenosylmethionine	0.161
Alanine Metabolism	2	Biotin; Adenosine monophosphate; Glyoxylic acid; Glycine; L-Glutamic acid; L-Alanine; Oxoglutaric acid; Oxalacetic acid; Pyruvic acid; Pyrophosphate; Adenosine triphosphate; Hydrogen carbonate; Zinc (II) ion; Manganese; ADP; Phosphate; Pyridoxal 5'-phosphate	0.163
Amino Sugar Metabolism	3		0.165
Carnitine Synthesis	2		0.243
Biotin Metabolism	1		0.297
Phenylacetate Metabolism	1		0.328
Homocysteine Degradation	1		0.328
De Novo Triacylglycerol Biosynthesis	1		0.328
Pentose Phosphate Pathway	2		0.357
Urea Cycle	2		0.357
Glycerol Phosphate Shuttle	1		0.385
Trehalose Degradation	1		0.385
Cardiolipin Biosynthesis	1		0.385
Fructose and Mannose Degradation	2		0.404
Taurine and Hypotaurine Metabolism	1		0.411
Glucose-Alanine Cycle	1		0.437
Thyroid hormone synthesis	1		0.437
Valine Leucine and Isoleucine Degradation	3		0.483
Tryptophan Metabolism	3		0.483
Phosphatidylinositol Phosphate Metabolism	1		0.529
Spermidine and Spermine Biosynthesis	1		0.549
Mitochondrial Electron Transport Chain	1		0.569
Catecholamine Biosynthesis	1		0.588
Vitamin B6 Metabolism	1		0.588
Pantothenate and CoA Biosynthesis	1		0.606
Betaine Metabolism	1		0.606
Purine Metabolism	3		0.63
Arginine and Proline Metabolism	2		0.678
Cysteine Metabolism	1		0.685
Inositol Phosphate Metabolism	1		0.685
Phenylalanine and Tyrosine Metabolism	1		0.713
Selenoamino Acid Metabolism	1		0.713
Phospholipid Biosynthesis	1		0.725
Lysine Degradation	1		0.737
Starch and Sucrose Metabolism	1		0.749
Inositol Metabolism	1		0.771
Beta-Alanine Metabolism	1		0.781
Aspartate Metabolism	1		0.791
Nicotinate and Nicotinamide Metabolism	1		0.809
Porphyrin Metabolism	1		0.833
Propanoate Metabolism	1		0.848
Histidine Metabolism	1		0.855
Warburg Effect	1		0.927
Pyrimidine Metabolism	1		0.931
Bile Acid Biosynthesis	1		0.948
Tyrosine Metabolism	1		0.962

## Sheet:  BC_d5 vs. BC_d5-israd 
BC_d5 vs. BC_d5-israd
Pathways	hits	Metabolites in the pathway (modulated metabolites)	P value
Beta-Alanine Metabolism	5	1,3-Diaminopropane; Ureidopropionic acid; Carnosine; Ammonia; Beta-Alanine; Dihydrouracil; L-Glutamic acid; L-Histidine; L-Aspartic acid; Anserine; Oxoglutaric acid; Pantothenic acid; NADP; NADPH; Uracil; Calcium; 3-Methylhistidine; Copper; NAD; 3-Aminopropionaldehyde; Acetyl-CoA; FAD; Zinc (II) ion; Oxygen; Coenzyme A; NADH; Pyridoxal 5'-phosphate; Flavin Mononucleotide; Carbon dioxide; Water; H…	0.00234					The enrichment analysis can be
Aspartate Metabolism	5	Acetic acid; Adenosine monophosphate; Ammonia; Argininosuccinic acid; Beta-Alanine; Fumaric acid; L-Glutamic acid; L-Asparagine; Inosinic acid; L-Aspartic acid; Oxoglutaric acid; Oxalacetic acid; Pyrophosphate; L-Arginine; Adenylsuccinic acid; Adenosine triphosphate; Magnesium; L-Glutamine; Malonic acid; N-Acetyl-L-aspartic acid; Ureidosuccinic acid; Citrulline; Carbamoyl phosphate; Guanosine dip…	0.00267					performed using the list of metabolites (P<0.05)
Ammonia Recycling	4	Biotin; Adenosine monophosphate; Ammonia; Glycine; L-Glutamic acid; L-Asparagine; L-Histidine; L-Serine; L-Aspartic acid; Oxoglutaric acid; Pyruvic acid; Pyrophosphate; Urocanic acid; Adenosine triphosphate; Magnesium; L-Glutamine; NAD; Carbamoyl phosphate; FAD; ADP; Phosphate; (R)-lipoic acid; NADH; Pyridoxal 5'-phosphate; 5,10-Methylene-THF; Tetrahydrofolic acid; Carbon dioxide; Water; Phosphor…	0.0122					in supplementary file 3 and Metaboanalyst
Malate-Aspartate Shuttle	2	L-Glutamic acid; L-Aspartic acid; Oxoglutaric acid; Oxalacetic acid; Calcium; Malic acid; NAD; NADH; Pyridoxal 5'-phosphate; Hydrogen Ion	0.0323					https://www.metaboanalyst.ca/
Urea Cycle	3	Adenosine monophosphate; Ammonia; Argininosuccinic acid; Fumaric acid; L-Glutamic acid; L-Alanine; L-Aspartic acid; Oxoglutaric acid; Ornithine; Oxalacetic acid; Pyruvic acid; Pyrophosphate; Urea; Calcium; L-Arginine; Adenosine triphosphate; Hydrogen carbonate; L-Glutamine; NAD; Citrulline; Carbamoyl phosphate; Manganese; ADP; Phosphate; NADH; Pyridoxal 5'-phosphate; Carbon dioxide; Water; Phosph…	0.0496
Glutamate Metabolism	4	Biotin; Adenosine monophosphate; Ammonia; Gamma-Aminobutyric acid; Glycine; Fructose 6-phosphate; Glutathione; L-Glutamic acid; L-Alanine; L-Aspartic acid; Oxoglutaric acid; NADP; NADPH; Oxalacetic acid; Pyruvic acid; Pyrophosphate; Succinic acid; Phosphoribosyl pyrophosphate; Adenosine triphosphate; Magnesium; L-Cysteine; L-Glutamine; NAD; gamma-Glutamylcysteine; N-Acetyl-D-Glucosamine 6-Phospha…	0.0506
Glycine and Serine Metabolism	4	2-Ketobutyric acid; Betaine; Adenosine monophosphate; Ammonia; Creatine; Dimethylglycine; L-Cystathionine; Glyoxylic acid; Glycine; Guanidoacetic acid; Glyceric acid; L-Glutamic acid; L-Alanine; L-Threonine; L-Serine; Oxoglutaric acid; Ornithine; Orotidylic acid; Pyruvic acid; Pyrophosphate; Sarcosine; Phosphoserine; L-Arginine; Adenosine triphosphate; Magnesium; L-Cysteine; L-Methionine; Homocys…	0.0887
Pyrimidine Metabolism	4	Deoxyuridine; Deoxycytidine; Ureidopropionic acid; Ammonia; Beta-Alanine; Dihydrouracil; Dihydrothymine; Cytidine triphosphate; Cytidine; Cytidine monophosphate; NADP; Orotidylic acid; NADPH; Orotic acid; Pyrophosphate; Thymine; Thymidine; Phosphoribosyl pyrophosphate; Uridine triphosphate; Uridine 5'-monophosphate; Uridine 5'-diphosphate; Uridine; Uracil; Calcium; Adenosine triphosphate; Magnesi…	0.0887
Nicotinate and Nicotinamide Metabolism	3		0.0902
Propanoate Metabolism	3		0.121
Glutathione Metabolism	2		0.124
Pantothenate and CoA Biosynthesis	2		0.124
Glycerolipid Metabolism	2		0.164
Purine Metabolism	4		0.165
Cysteine Metabolism	2		0.175
Phenylalanine and Tyrosine Metabolism	2		0.196
Arginine and Proline Metabolism	3		0.199
Phenylacetate Metabolism	1		0.236
Homocysteine Degradation	1		0.236
Warburg Effect	3		0.239
Fructose and Mannose Degradation	2		0.24
Amino Sugar Metabolism	2		0.251
Taurine and Hypotaurine Metabolism	1		0.301
Galactose Metabolism	2		0.307
Glucose-Alanine Cycle	1		0.322
Methionine Metabolism	2		0.362
Histidine Metabolism	2		0.362
Alanine Metabolism	1		0.399
Spermidine and Spermine Biosynthesis	1		0.417
Alpha Linolenic Acid and Linoleic Acid Metabolism	1		0.435
Betaine Metabolism	1		0.468
Transfer of Acetyl Groups into Mitochondria	1		0.484
Valine Leucine and Isoleucine Degradation	2		0.535
Tryptophan Metabolism	2		0.535
Plasmalogen Synthesis	1		0.543
Mitochondrial Beta-Oxidation of Long Chain Saturated Fatty Acids	1		0.57
Pentose Phosphate Pathway	1		0.583
Folate Metabolism	1		0.583
Lysine Degradation	1		0.596
Citric Acid Cycle	1		0.62
Tyrosine Metabolism	2		0.637
Fatty Acid Elongation In Mitochondria	1		0.653
Fatty Acid Biosynthesis	1		0.653
Fatty acid Metabolism	1		0.729
Steroid Biosynthesis	1		0.768
Bile Acid Biosynthesis	1		0.864
Arachidonic Acid Metabolism	1		0.88

## Sheet:  PT_d5 vs. PT_d5-GLP1 
PT_d5 vs. PT_d5-GLP1
Pathways	hits	Metabolites in the pathway (modulated metabolites)	P value
Amino Sugar Metabolism	2	Acetic acid; Ammonia; Cytidine triphosphate; Fructose 6-phosphate; L-Glutamic acid; N-Acetyl-D-glucosamine; N-Acetylneuraminic acid; Pyruvic acid; Pyrophosphate; Phosphoenolpyruvic acid; Uridine triphosphate; Uridine diphosphate-N-acetylglucosamine; Uridine 5'-diphosphate; Adenosine triphosphate; Magnesium; L-Glutamine; D-Fructose; N-Acetyl-D-Glucosamine 6-Phosphate; N-Acetyl-D-mannosamine 6-phos…	0.0462			The enrichment analysis can be
Pyruvaldehyde Degradation	1	Glutathione; Pyruvic acid; S-Lactoylglutathione; Pyruvaldehyde; FAD; Zinc (II) ion; D-Lactic acid; Hydrogen; Water; Hydrogen Ion	0.103			performed using the list of metabolites (P<0.05)
Glucose-Alanine Cycle	1	Ammonia; D-Glucose; L-Glutamic acid; L-Alanine; Oxoglutaric acid; NADP; NADPH; Pyruvic acid; NAD; NADH; Pyridoxal 5'-phosphate; Water; Hydrogen Ion	0.132			in supplementary file 3 and Metaboanalyst
Thyroid hormone synthesis	1		0.132			https://www.metaboanalyst.ca/
Alanine Metabolism	1		0.169
Catecholamine Biosynthesis	1		0.196
Vitamin B6 Metabolism	1		0.196
Transfer of Acetyl Groups into Mitochondria	1		0.213
Glycolysis	1		0.239
Cysteine Metabolism	1		0.247
Phenylalanine and Tyrosine Metabolism	1		0.264
Urea Cycle	1		0.272
Starch and Sucrose Metabolism	1		0.288
Ammonia Recycling	1		0.296
Citric Acid Cycle	1		0.296
Fructose and Mannose Degradation	1		0.296
Gluconeogenesis	1		0.319
Galactose Metabolism	1		0.342
Pyruvate Metabolism	1		0.412
Glutamate Metabolism	1		0.418
Warburg Effect	1		0.475
Glycine and Serine Metabolism	1		0.481
Tryptophan Metabolism	1		0.487
Tyrosine Metabolism	1		0.553
Purine Metabolism	1		0.564

## Sheet: PT_d5 vs. PT_d5-israd
PT_d5 vs. PT_d5-israd
Pathways	hits	Metabolites in the pathway (modulated metabolites)	P value
Galactose Metabolism	2	Melibiose; Galactitol; D-Glucose; Glycerol; D-Galactose; D-Mannose; Alpha-Lactose; myo-Inositol; Sorbitol; Pyrophosphate; Sucrose; Uridine triphosphate; Uridine diphosphate glucose; Uridine 5'-diphosphate; Uridine diphosphategalactose; Adenosine triphosphate; Magnesium; Galactose 1-phosphate; D-Fructose; NAD; Maltotriose; Zinc (II) ion; ADP; Glucose 6-phosphate; Phosphate; NADH; Glucose 1-phospha…	0.025				The enrichment analysis can be
Glucose-Alanine Cycle	1	Ammonia; D-Glucose; L-Glutamic acid; L-Alanine; Oxoglutaric acid; NADP; NADPH; Pyruvic acid; NAD; NADH; Pyridoxal 5'-phosphate; Water; Hydrogen Ion	0.0858				performed using the list of metabolites (P<0.05)
Alanine Metabolism	1	Biotin; Adenosine monophosphate; Glyoxylic acid; Glycine; L-Glutamic acid; L-Alanine; Oxoglutaric acid; Oxalacetic acid; Pyruvic acid; Pyrophosphate; Adenosine triphosphate; Hydrogen carbonate; Zinc (II) ion; Manganese; ADP; Phosphate; Pyridoxal 5'-phosphate	0.111				in supplementary file 3 and Metaboanalyst
Alpha Linolenic Acid and Linoleic Acid Metabolism	1		0.123				https://www.metaboanalyst.ca/
Glutathione Metabolism	1		0.135
Glycerolipid Metabolism	1		0.159
Selenoamino Acid Metabolism	1		0.177
Urea Cycle	1		0.183
Glutamate Metabolism	1		0.291
Glycine and Serine Metabolism	1		0.341
Tryptophan Metabolism	1		0.346
